# Supplementary material for: Filling the glass: Effects of a positive psychology intervention on executive task performance in chronic pain patients
Source: Eur J Pain. 2018 Apr 14;22(7):1268–80. doi: 10.1002/ejp.1214 (PMC6055672; doi:10.1002/ejp.1214)
Supplement: Supplementary file 6 [file EJP-22-1268-s006.tab]

Item&nbsp;Description	Value
Manuscript Number	EURJPAIN-D-17-00446
Article Title	Filling the glass: effects of a positive psychology intervention on executive task performance in chronic pain patients.
Initial Date Submitted	08 Sep 2017
Date Revision Submitted	02 Mar 2018
Final Decision Date	11 Mar 2018
Number of Manuscript Pages	1
General Remarks
Publication Item Type	FLA
Production Type	FTP
Editor Code	4LG-L
First Author First Name	jantine
First Author Middle Name
First Author Last Name	boselie
<strong>Corresponding Author:</strong>
People Unique ID	11809
Title	dr
First Name	jantine
Middle Name
Last Name	boselie
Institution	Maastricht University
Department
Address Line 1	Universiteitssingel 40
Address Line 2	Postbus 616
Address Line 3
Address Line 4
City	Maastricht
State	limburg
Country	NETHERLANDS
Zip	6200 MD
Primary Phone Number
Fax Number
E-mail Address	jantine.boselie@maastrichtuniversity.nl
Journal Production Code	YEUJP
Transmittal Form Production Tracking Number
Manuscript Geographic Region Of Origin
Below please state <b>sources of funding</b> for the research and its publication, or for the publication including a short description of involvement of the funder in the study design, data collection, data analysis, manuscript preparation and/or publication decisions.
If none, please state “None declared”. On acceptance, the statement will be included within the article.
	This research was funded by grant 022.003.038 from The Netherlands Organisation for Scientific Research (NOW), awarded to the Dutch-Flemish Research School of Experimental Psychopathology. The contribution of Madelon Peters is supported by a grant (Grant number: 453-07-005 from the Netherlands Organization for Scientific Research (NWO).
The funding agents were not involved in the study design, data collection, data analysis, manuscript preparation and/or publication decisions.
Please type in below any <b>conflicts of interest</b> or state "None declared". On acceptance, the statements will be included within the article.	none declared
<b>Significance</b>
<br>Below please give a paragraph entitled <b>"Significance"</b>, indicating the main aspects where this work adds significantly to existing knowledge in the field, and if appropriate to clinical practice. The signifiance statement should be both attention-grabbing and rigorously in line with the contents of the full article. It should not exceed 40 words and will be added by the typesetter at th…
	We demonstrated that an internet-based positive psychology intervention strengthens optimism and positive emotions in chronic pain patients. These emotional improvements are not associated with improved executive task performance. As pain itself often cannot be relieved, it is imperative to have techniques to reduce the burden of living with chronic pain.
Short Title	improving task performance in patients
Article Type	Original Manuscript
We respect your privacy. Please tick the box if you do not wish to receive news, promotions and special offers about our products and services.	Yes
